# Supplementary material for: Outcomes and Risk Factors of Critically Ill Patients with Hematological Malignancy. Prospective Single-Centre Observational Study
Source: Medicina (Kaunas). 2021 Nov 30;57(12):1317. doi: 10.3390/medicina57121317 (PMC8707137; doi:10.3390/medicina57121317)
Supplement: Supplementary file 1 [file medicina-57-01317-s001.zip]

Archive with 1 entries (1 files):
- medicina-1459542_Supplementary.pdf
